# Supplementary material for: The Influence of an Attachment-Related Stimulus on Oxytocin Reactivity in Poly-Drug Users Undergoing Maintenance Therapy Compared to Healthy Controls
Source: Front Psychiatry. 2020 Sep 25;11:460506. doi: 10.3389/fpsyt.2020.460506 (PMC7544992; doi:10.3389/fpsyt.2020.460506)
Supplement: Supplementary file 1 [file DataSheet_1.zip]

Archive with 4 entries (4 files):
- Oxytocin_ELISA_Platte1_20181010.xls
- Oxytocin_ELISA_Platte2_20181010.xls
- Oxytocin_ELISA_Platte3_20181010.xls
- Oxytocin3.sav
