# Supplementary material for: The Influence of an Attachment-Related Stimulus on Oxytocin Reactivity in Poly-Drug Users Undergoing Maintenance Therapy Compared to Healthy Controls
Source: Front Psychiatry. 2020 Sep 25;11:460506. doi: 10.3389/fpsyt.2020.460506 (PMC7544992; doi:10.3389/fpsyt.2020.460506)
Supplement: Supplementary file 1 [file DataSheet_1.zip › Oxytocin_ELISA_Platte1_20181010.xls]

## Sheet: End point
		User: USER			Path: C:\Programme\BMG\Omega\User\Data\							File Name: 10070.dbf
		Test Name: SILKE OXYTOCIN 1 ELI								Date: 10.10.2018		Time: 14:46:23
		ID1: Silke_Oxytocin_ELISA_Platte1_20181010
		Absorbance			Absorbance values are displayed as OD
		1. Raw Data (405)
		1	2	3	4	5	6	7	8	9	10	11	12
	A	1.739	1.886	0.304	0.31	0.58	0.531	0.558	0.535	0.53	0.545	0.53	0.539
	B	0.127	0.146	0.324	0.313	0.527	0.521	0.537	0.547	0.521	0.514	0.528	0.56
	C	0.626	0.669	0.385	0.385	0.62	0.634	0.513	0.513	0.521	0.524	0.529	0.522
	D	0.477	0.481	0.449	0.467	0.518	0.535	0.506	0.505	0.501	0.495	0.524	0.517
	E	0.495	0.507	0.515	0.521	0.531	0.513	0.496	0.49	0.496	0.514	0.511	0.494
	F	0.535	0.505	0.559	0.564	0.49	0.495	0.503	0.496	0.523	0.492	0.5	0.5
	G	0.516	0.509	0.592	0.621	0.359	0.512	0.532	0.598	0.536	0.493	0.496	0.5
	H	0.12	0.17	0.123	0.116	0.38	0.514	0.521	0.531	0.565	0.478	0.477	0.513
		2. Raw Data (570)
		1	2	3	4	5	6	7	8	9	10	11	12
	A	0.061	0.109	0.052	0.071	0.099	0.052	0.069	0.057	0.057	0.065	0.053	0.053
	B	0.041	0.058	0.04	0.043	0.047	0.047	0.062	0.053	0.044	0.049	0.048	0.06
	C	0.04	0.067	0.044	0.043	0.044	0.07	0.043	0.044	0.058	0.06	0.047	0.045
	D	0.041	0.032	0.035	0.052	0.05	0.067	0.034	0.039	0.037	0.034	0.041	0.039
	E	0.038	0.048	0.034	0.04	0.058	0.045	0.034	0.039	0.028	0.036	0.044	0.032
	F	0.052	0.041	0.038	0.033	0.047	0.038	0.026	0.041	0.042	0.026	0.033	0.039
	G	0.033	0.048	0.036	0.046	0.042	0.034	0.041	0.116	0.069	0.038	0.052	0.04
	H	0.031	0.078	0.036	0.03	0.036	0.029	0.04	0.044	0.092	0.032	0.027	0.041
		3. Raw Data (405nm - 570nm)
		1	2	3	4	5	6	7	8	9	10	11	12
	A	1.678	1.777	0.252	0.239	0.481	0.479	0.489	0.478	0.473	0.48	0.477	0.486
	B	0.086	0.088	0.284	0.27	0.48	0.474	0.475	0.494	0.477	0.465	0.48	0.5
	C	0.586	0.602	0.341	0.342	0.576	0.564	0.47	0.469	0.463	0.464	0.482	0.477
	D	0.436	0.449	0.414	0.415	0.468	0.468	0.472	0.466	0.464	0.461	0.483	0.478
	E	0.457	0.459	0.481	0.481	0.473	0.468	0.462	0.451	0.468	0.478	0.467	0.462
	F	0.483	0.464	0.521	0.531	0.443	0.457	0.477	0.455	0.481	0.466	0.467	0.461
	G	0.483	0.461	0.556	0.575	0.317	0.478	0.491	0.482	0.467	0.455	0.444	0.46
	H			0.087	0.086	0.344	0.485	0.481	0.487	0.473	0.446	0.45	0.472
1 Stunde
Oxytocin ELISA
plate 1			MEAN	w/o blank	c pg/ml		c (pg/µl)	Kommentare
Std 1	0.252	0.239	0.2455	0.159	1000		875.158
Std 2	0.284	0.27	0.277	0.1905	500		599.308
Std 3	0.341	0.342	0.3415	0.255	250		276.023
Std 4	0.414	0.415	0.4145	0.328	125		114.781
Std 5	0.481	0.481	0.481	0.3945	62.5		51.6089
Std 6	0.521	0.531	0.526	0.4395	31.25		30.048
STd 7	0.556	0.575	0.5655	0.479	15.625		18.6903
blank	0.087	0.086	0.0865	0	0
						Divisionsfaktor	c (pg{ml)	NIBSC/WHO 76/575 value	Verdünnung
RE0692.1 (1.1)	0.436	0.449	0.4425	0.356	81.9791	1.4	58.5565	52.7009
RE0692.2 (1.2)	0.457	0.459	0.458	0.3715	68.044	1.4	48.6029	43.7426
MP0695.1 (2.1)	0.483	0.464	0.4735	0.387	56.4776	1.3	43.4443	39.0999
MP0695.2 (2.2)	0.483	0.461	0.472	0.3855	57.5052	1.3	44.2347	39.8113
IK0783.1 (4.1)	0.481	0.479	0.48	0.3935	52.233	1	52.233	47.0097
IK0783.2 (4.2)	0.48	0.474	0.477	0.3905	54.1509	1	54.1509	48.7358
PM0986.1 (5.1)	0.576	0.564	0.57	0.4835	17.7062	1.4	12.6473	11.3826	56.9128
PM0986.2 (5.2)	0.468	0.468	0.468	0.3815	60.3376	1.4	43.0983	38.7884
EG0984.1 (6.1)	0.473	0.468	0.4705	0.384	58.5514	1.4	41.8224	37.6402
EG0984.2 (6.2)	0.443	0.457	0.45	0.3635	74.9121	1.2	62.4267	56.184
IN0897.1 (7.1)	0.317	0.478	0.3975	0.311	140.803	1	140.803	126.723		Erklärung: Divisionsfaktor ist das Volumen, das wir an Blutplasma pro Probe zur Verfügung hatte und wir daher verewndet um auf einen einheitlichen Wert (pg/ml) zu kommen. NIBSC/WHO 76/575 value gibt das Endergebnis an.
IN0897.2 (7.2)	0.344	0.485	0.4145	0.328	114.781	1.2	95.6507	86.0857
TM1094.1 (8.1)	0.489	0.478	0.4835	0.397	50.0812	1.1	45.5283	40.9755
TM1094.2 (8.2)	0.475	0.494	0.4845	0.398	49.4828	1.1	44.9844	40.4859
RA0681.1 (9.1)	0.47	0.469	0.4695	0.383	59.2594	1	59.2594	53.3335
RA0681.2 (9.2)	0.472	0.466	0.469	0.3825	59.6166	1	59.6166	53.655
SO0491.1 (10.1)	0.462	0.451	0.4565	0.37	69.282	1.1	62.9836	56.6853		in diesen Proben konnte die Flüssigkeit des Eluats nicht komplett verdunstet werden, daher sind diese Proben mit unterschiedlichen Verdünnungen mit Assay buffer verdünnt worden.
SO0491.2 (10.2)	0.477	0.455	0.466	0.3795	61.8057	1.2	51.5047	46.3542
SR1091.1 (12.1)	0.491	0.482	0.4865	0.4	48.3074	0.6	80.5123	72.4611
SR1091.2 (12.2)	0.481	0.487	0.484	0.3975	49.7811	1	49.7811	44.803
SP0891.1 (13.1)	0.473	0.48	0.4765	0.39	54.4773	1	54.4773	49.0296
SP0891.2 (13.2)	0.477	0.465	0.471	0.3845	58.2006	1.1	52.9096	47.6186
AK0395.1 (14.1)	0.463	0.464	0.4635	0.377	63.6911	1	63.6911	57.322
AK0395.2 (14.2)	0.464	0.461	0.4625	0.376	64.4613	1	64.4613	58.0152
UG0493.1 (15.1)	0.468	0.478	0.473	0.3865	56.8181	1.1	51.6528	46.4875
UG0493.2 (15.2)	0.481	0.466	0.4735	0.387	56.4776	0.95	59.4501	53.5051
RR0694.1 (16.1)	0.467	0.455	0.461	0.3745	65.6341	1.4	46.8815	42.1933
RR0694.2 (16.2)	0.473	0.446	0.4595	0.373	66.8282	1.1	60.7529	54.6776
EP0886.1 (17.1)	0.477	0.486	0.4815	0.395	51.2997	1	51.2997	46.1697
EP0886.2 (17.2)	0.48	0.5	0.49	0.4035	46.3173	1.2	38.5977	34.738
MT0696.1 (21.1)	0.482	0.477	0.4795	0.393	52.5479	0.6	87.5798	78.8218
MT0696.2 (21.2)	0.483	0.478	0.4805	0.394	51.92	0.6	86.5334	77.8801
CH0590.1 (22.1)	0.467	0.462	0.4645	0.378	62.9301	1.1	57.2092	51.4883
CH0590.2 (22.2)	0.467	0.461	0.464	0.3775	63.3095	1.3	48.6996	43.8296
MH1195.1 (23.1)	0.444	0.46	0.452	0.3655	73.1326	0.6	121.888	109.699
MH1195.2 (23.2)	0.45	0.472	0.461	0.3745	65.6341	1	65.6341	59.0707
