# Supplementary material for: The Influence of an Attachment-Related Stimulus on Oxytocin Reactivity in Poly-Drug Users Undergoing Maintenance Therapy Compared to Healthy Controls
Source: Front Psychiatry. 2020 Sep 25;11:460506. doi: 10.3389/fpsyt.2020.460506 (PMC7544992; doi:10.3389/fpsyt.2020.460506)
Supplement: Supplementary file 1 [file DataSheet_1.zip › Oxytocin_ELISA_Platte2_20181010.xls]

## Sheet: End point
		User: USER			Path: C:\Programme\BMG\Omega\User\Data\							File Name: 10071.dbf
		Test Name: SILKE OXYTOCIN 1 ELI								Date: 10.10.2018		Time: 14:49:56
		ID1: Silke_Oxytocin_ELISA_Platte2_20181010
		Absorbance			Absorbance values are displayed as OD
		1. Raw Data (405)
		1	2	3	4	5	6	7	8	9	10	11	12
	A	2.227	1.9	0.257	0.281	0.536	0.55	0.515	0.496	0.525	0.517	0.513	0.492
	B	0.113	0.112	0.309	0.339	0.538	0.545	0.566	0.52	0.529	0.512	0.509	0.503
	C	0.607	0.616	0.375	0.379	0.504	0.498	0.506	0.491	0.497	0.493	0.574	0.55
	D	0.513	0.473	0.442	0.451	0.527	0.497	0.414	0.433	0.49	0.514	0.579	0.589
	E	0.507	0.462	0.488	0.536	0.521	0.524	0.503	0.496	0.553	0.548	0.529	0.5
	F	0.511	0.473	0.525	0.539	0.501	0.485	0.51	0.514	0.519	0.52	0.428	0.345
	G	0.468	0.469	0.569	0.575	0.517	0.503	0.492	0.466	0.53	0.54	0.571	0.569
	H	0.115	0.127	0.116	0.114	0.521	0.518	0.441	0.431	0.47	0.493	0.535	0.534
		2. Raw Data (570)
		1	2	3	4	5	6	7	8	9	10	11	12
	A	0.058	0.057	0.032	0.04	0.035	0.041	0.054	0.051	0.044	0.04	0.045	0.04
	B	0.033	0.032	0.034	0.048	0.049	0.054	0.063	0.037	0.038	0.037	0.035	0.038
	C	0.037	0.03	0.036	0.035	0.041	0.045	0.031	0.059	0.039	0.036	0.035	0.034
	D	0.034	0.03	0.03	0.034	0.055	0.037	0.04	0.04	0.029	0.04	0.046	0.046
	E	0.029	0.028	0.03	0.061	0.044	0.054	0.059	0.047	0.05	0.039	0.05	0.033
	F	0.041	0.031	0.033	0.037	0.042	0.038	0.032	0.032	0.035	0.042	0.091	0.034
	G	0.043	0.035	0.032	0.037	0.037	0.037	0.045	0.036	0.038	0.037	0.04	0.043
	H	0.033	0.04	0.033	0.033	0.028	0.038	0.046	0.035	0.034	0.036	0.042	0.037
		3. Raw Data (405-570)
		1	2	3	4	5	6	7	8	9	10	11	12
	A	2.169	1.843	0.225	0.241	0.501	0.509	0.461	0.445	0.481	0.477	0.468	0.452
	B	0.08	0.08	0.275	0.291	0.489	0.491	0.503	0.483	0.491	0.475	0.474	0.465
	C	0.57	0.586	0.339	0.344	0.463	0.453	0.475	0.432	0.458	0.457	0.539	0.516
	D	0.479	0.443	0.412	0.417	0.472	0.46	0.374	0.393	0.461	0.474	0.533	0.543
	E	0.478	0.434	0.458	0.475	0.477	0.47	0.444	0.449	0.503	0.509	0.479	0.467
	F	0.47	0.442	0.492	0.502	0.459	0.447	0.478	0.482	0.484	0.478	0.337	0.311
	G	0.425	0.434	0.537	0.538	0.48	0.466	0.447	0.43	0.492	0.503	0.531	0.526
	H			0.083	0.081	0.493	0.48	0.395	0.396	0.436	0.457	0.493	0.497
1 Stunde
Oxytocin ELISA
plate 1			MEAN	w/o blank	c pg/ml		c (pg/µl)	Kommentare
Std 1	0.225	0.241	0.233	0.151	1000		1051.94
Std 2	0.275	0.291	0.283	0.201	500		547.518
Std 3	0.339	0.344	0.3415	0.2595	250		255.031
Std 4	0.412	0.417	0.4145	0.3325	125		98.2981
Std 5	0.458	0.475	0.4665	0.3845	62.5		49.8433
Std 6	0.492	0.502	0.497	0.415	31.25		33.4668
STd 7	0.537	0.538	0.5375	0.4555	15.625		19.7198
blank	0.083	0.081	0.082	0	0
						Divisionsfaktor	c (pg{ml)	NIBSC/WHO 76/575 value	Verdünnung
DS1198.1 (24.1)	0.479	0.443	0.461	0.379	53.5553	0.9	59.5059	53.5553
DS1198.2 (24.2)	0.478	0.434	0.456	0.374	57.1692	1	57.1692	51.4522
KJ0495.1 (25.1)	0.47	0.442	0.456	0.374	57.1692	1	57.1692	51.4522
KJ0495.2 (25.2)	0.425	0.434	0.4295	0.3475	80.8103	0.9	89.7892	80.8103
KR0994.1 (26.1)	0.501	0.509	0.505	0.423	30.1467	1.2	25.1222	22.61
KR0994.2 (26.2)	0.489	0.491	0.49	0.408	36.6706	0.6	61.1176	55.0059
MK0791.1 (27.1)	0.463	0.453	0.458	0.376	55.6952	1	55.6952	50.1257
MK0791.2 (27.2)	0.472	0.46	0.466	0.384	50.1699	1.3	38.5922	34.733
MR0387.1 (28.1)	0.477	0.47	0.4735	0.3915	45.4887	1	45.4887	40.9399
MR0387.2 (28.2)	0.459	0.447	0.453	0.371	59.4535	1	59.4535	53.5082
EE0692.1 (29.1)	0.48	0.466	0.473	0.391	45.7867	1	45.7867	41.2081		Erklärung: Divisionsfaktor ist das Volumen, das wir an Blutplasma pro Probe zur Verfügung hatte und wir daher verewndet um auf einen einheitlichen Wert (pg/ml) zu kommen. NIBSC/WHO 76/575 value gibt das Endergebnis an.
EE0692.2 (29.2)	0.493	0.48	0.4865	0.4045	38.3857	0.5	76.7714	69.0942
MR0488.1 (30.1)	0.461	0.445	0.453	0.371	59.4535	1	59.4535	53.5082
MR0488.2 (30.2)	0.503	0.483	0.493	0.411	35.2616	1	35.2616	31.7354
NI1093 .1 (33.1)	0.475	0.432	0.4535	0.3715	59.0665	1	59.0665	53.1599
NI1093 .2 (33.2)	0.374	0.393	0.3835	0.3015	147.358	0.75	196.477	176.83	353.659
AA1294.1 (36.1)	0.444	0.449	0.4465	0.3645	64.7209	1	64.7209	58.2488		in diesen Proben konnte die Flüssigkeit des Eluats nicht komplett verdunstet werden, daher sind diese Proben mit unterschiedlichen Verdünnungen mit Assay buffer verdünnt worden.
AA1294.2 (36.2)	0.478	0.482	0.48	0.398	41.7865	1	41.7865	37.6079
AK0291.1 (37.1)	0.447	0.43	0.4385	0.3565	71.8488	0.9	79.832	71.8488
AK0291.2 (37.2)	0.395	0.396	0.3955	0.3135	125.983	0.9	139.981	125.983	251.965
KA0983.1 (40.1)	0.481	0.477	0.479	0.397	42.3359	1.1	38.4871	34.6384
KA0983.2 (40.2)	0.491	0.475	0.483	0.401	40.181	1.3	30.9085	27.8176
EW1090.1 (41.1)	0.458	0.457	0.4575	0.3755	56.0601	1.2	46.7168	42.0451
EW1090.2 (41.2)	0.461	0.474	0.4675	0.3855	49.1966	1.2	40.9972	36.8974
AH0989.1 (42.1)	0.503	0.509	0.506	0.424	29.7555	1.2	24.7963	22.3166
AH0989.2 (42.2)	0.484	0.478	0.481	0.399	41.2444	1.2	34.3703	30.9333
PN1293.1 (43.1)	0.492	0.503	0.4975	0.4155	33.249	1	33.249	29.9241
PN1293.2 (43.2)	0.436	0.457	0.4465	0.3645	64.7209	1	64.7209	58.2488
CH0692.1 (44.1)	0.468	0.452	0.46	0.378	54.2593	1.1	49.3266	44.394
CH0692.2 (44.2)	0.474	0.465	0.4695	0.3875	47.9282	1.1	43.5711	39.214
MJ0389.1 (45.1)	0.539	0.516	0.5275	0.4455	22.471	1.2	18.7258	16.8532
MJ0389.2 (45.2)	0.533	0.543	0.538	0.456	19.5915	1.1	17.8104	16.0294	80.1469
MN1196.1 (46.1)	0.479	0.467	0.473	0.391	45.7867	1.1	41.6243	37.4619
MN1196.2 (46.2)	0.337	0.311	0.324	0.242	320.517	1.9	168.693	151.824	303.647
SR0489.1 (47.1)	0.531	0.526	0.5285	0.4465	22.1794	1	22.1794	19.9615	199.615
SR0489.2 (47.2)	0.493	0.497	0.495	0.413	34.3525	1	34.3525	30.9172
