# Supplementary material for: The Influence of an Attachment-Related Stimulus on Oxytocin Reactivity in Poly-Drug Users Undergoing Maintenance Therapy Compared to Healthy Controls
Source: Front Psychiatry. 2020 Sep 25;11:460506. doi: 10.3389/fpsyt.2020.460506 (PMC7544992; doi:10.3389/fpsyt.2020.460506)
Supplement: Supplementary file 1 [file DataSheet_1.zip › Oxytocin_ELISA_Platte3_20181010.xls]

## Sheet: End point
		User: USER			Path: C:\Programme\BMG\Omega\User\Data\							File Name: 10072.dbf
		Test Name: SILKE OXYTOCIN 2 ELI								Date: 10.10.2018		Time: 14:53:31
		ID1: Silke_Oxytocin_ELISA_Platte3_20181010
		Absorbance			Absorbance values are displayed as OD
		1. Raw Data (405)
		1	2	3	4	5	6	7	8	9	10	11	12
	A		1.823	1.974	0.292	0.311	0.5	0.509	0.525	0.542	0.546	0.546
	B		0.119	0.131	0.34	0.338	0.491	0.513	0.546	0.525	0.527	0.505
	C		0.648	0.618	0.409	0.395	0.483	0.473	0.537	0.484	0.52	0.497
	D		0.499	0.498	0.461	0.483	0.475	0.487	0.494	0.476	0.525	0.484
	E		0.505	0.516	0.539	0.549	0.495	0.514	0.516	0.51	0.476	0.475
	F		0.498	0.495	0.549	0.586	0.497	0.511	0.53	0.519	0.508	0.498
	G		0.503	0.526	0.612	0.6	0.435	0.522	0.515	0.526	0.509	0.5
	H		0.12	0.126	0.137	0.138	0.435	0.503	0.498	0.503	0.504	0.5
		2. Raw Data (570)
		1	2	3	4	5	6	7	8	9	10	11	12
	A		0.048	0.065	0.051	0.064	0.064	0.056	0.056	0.056	0.062	0.047
	B		0.035	0.045	0.059	0.052	0.049	0.064	0.076	0.061	0.057	0.058
	C		0.049	0.042	0.065	0.041	0.051	0.054	0.077	0.04	0.064	0.046
	D		0.039	0.047	0.049	0.057	0.054	0.067	0.054	0.041	0.054	0.039
	E		0.039	0.05	0.055	0.051	0.051	0.057	0.043	0.042	0.038	0.036
	F		0.041	0.044	0.048	0.053	0.059	0.056	0.054	0.07	0.047	0.05
	G		0.05	0.05	0.051	0.04	0.059	0.054	0.053	0.065	0.044	0.042
	H		0.034	0.039	0.045	0.046	0.041	0.045	0.04	0.042	0.046	0.033
		3. Raw Data (405-570)
		1	2	3	4	5	6	7	8	9	10	11	12
	A		1.775	1.909	0.241	0.247	0.436	0.453	0.469	0.486	0.484	0.499
	B		0.084	0.086	0.281	0.286	0.442	0.449	0.47	0.464	0.47	0.447
	C		0.599	0.576	0.344	0.354	0.432	0.419	0.46	0.444	0.456	0.451
	D		0.46	0.451	0.412	0.426	0.421	0.42	0.44	0.435	0.471	0.445
	E		0.466	0.466	0.484	0.498	0.444	0.457	0.473	0.468	0.438	0.439
	F		0.457	0.451	0.501	0.533	0.438	0.455	0.476	0.449	0.461	0.448
	G		0.453	0.476	0.561	0.56	0.376	0.468	0.462	0.461	0.465	0.458
	H				0.092	0.092	0.394	0.458	0.458	0.461	0.458	0.467
1 Stunde
Oxytocin ELISA
plate 1			MEAN	w/o blank	c pg/ml		c (pg/µl)	Kommentare
Std 1	0.241	0.247	0.244	0.152	1000		949.352
Std 2	0.281	0.286	0.2835	0.1915	500		584.709
Std 3	0.344	0.354	0.349	0.257	250		261.76
Std 4	0.412	0.426	0.419	0.327	125		110.889
Std 5	0.484	0.498	0.491	0.399	62.5		45.8369
Std 6	0.501	0.533	0.517	0.425	31.25		33.3171
STd 7	0.561	0.56	0.5605	0.4685	15.625		19.5373
blank	0.092	0.092	0.092	0	0
						Divisionsfaktor	c (pg{ml)	NIBSC/WHO 76/575 value
AR0482.1 (48.1)	0.436	0.453	0.4445	0.3525	81.0969	1.1	73.7244	66.352
AR0482.2 (48.2)	0.442	0.449	0.4455	0.3535	80.1079	1	80.1079	72.0971
CJ1093.1 (49.1)	0.432	0.419	0.4255	0.3335	102.389	1.1	93.0805	83.7724
CJ1093.2 (49.2)	0.421	0.42	0.4205	0.3285	108.867	1.1	98.9698	89.0728
AG0596.1 (50.1)	0.444	0.457	0.4505	0.3585	75.341	1.1	68.4918	61.6426
AG0596.2 (50.2)	0.438	0.455	0.4465	0.3545	79.131	1.1	71.9373	64.7435
SK1192.1 (51.1)	0.376	0.468	0.422	0.33	106.881	1.1	97.1649	87.4484		Erklärung: Divisionsfaktor ist das Volumen, das wir an Blutplasma pro Probe zur Verfügung hatte und wir daher verewndet um auf einen einheitlichen Wert (pg/ml) zu kommen. NIBSC/WHO 76/575 value gibt das Endergebnis an.
SK1192.2 (51.2)	0.394	0.458	0.426	0.334	101.762	1.2	84.8019	76.3217
LI0987.1 (52.1)	0.469	0.486	0.4775	0.3855	54.0946	1.2	45.0788	40.571
LI0987.2 (52.2)	0.47	0.464	0.467	0.375	61.5327	1.1	55.9389	50.345
MS1284.1 (53.1)	0.46	0.444	0.452	0.36	73.967	1.4	52.8336	47.5502
MS1284.2 (53.2)	0.44	0.435	0.4375	0.3455	88.3702	1.1	80.3365	72.3029
RE1183.1 (54.1)	0.473	0.468	0.4705	0.3785	58.9462	1	58.9462	53.0515
RE1183.2 (54.2)	0.476	0.449	0.4625	0.3705	65.0258	1.1	59.1144	53.2029
MJ0188.1 (55.1)	0.462	0.461	0.4615	0.3695	65.8286	0.8	82.2858	74.0572
MJ0188.2 (55.2)	0.458	0.461	0.4595	0.3675	67.464	1.2	56.22	50.598
HR0781.1 (56.1)	0.484	0.499	0.4915	0.3995	45.5566	1	45.5566	41.0009
HR0781.2 (56.2)	0.47	0.447	0.4585	0.3665	68.2969	1.1	62.0881	55.8793
DF0588.1 (58.1)	0.456	0.451	0.4535	0.3615	72.6181	1	72.6181	65.3563
DF0588.2 (58.2)	0.471	0.445	0.458	0.366	68.7172	1	68.7172	61.8455
JA0192.1 (59.1)	0.438	0.439	0.4385	0.3465	87.2925	0.9	96.9917	87.2925
JA0192.2 (59.2)	0.461	0.448	0.4545	0.3625	71.7325	0.6	119.554	107.599
CA0891.1 (60.1)	0.465	0.458	0.4615	0.3695	65.8286	1.2	54.8572	49.3715
CA0891.2 (60.2)	0.458	0.467	0.4625	0.3705	65.0258	1.2	54.1882	48.7694
MA0680.1 (61.1)	0.46	0.451	0.4555	0.3635	70.8578	1.4	50.6127	45.5514
MA0680.2 (61.2)	0.466	0.466	0.466	0.374	62.2924	1.2	51.9103	46.7193
SE0984.1 (62.1)	0.457	0.451	0.454	0.362	72.174	1.1	65.6127	59.0514
SE0984.2 (62.2)	0.453	0.476	0.4645	0.3725	63.4495	1.2	52.8746	47.5871
